# Supplementary material for: The Alkylating Agent Methyl Methanesulfonate Triggers Lipid Alterations at the Inner Nuclear Membrane That Are Independent from Its DNA-Damaging Ability
Source: Int J Mol Sci. 2021 Jul 12;22(14):7461. doi: 10.3390/ijms22147461 (PMC8305661; doi:10.3390/ijms22147461)
Supplement: Supplementary file 1 [file ijms-22-07461-s001.zip]

Archive with 1 entries (1 files):
- ijms-1262831-supplementary.pdf
